# Supplementary material for: Mass spectrometric analysis of bioactive conditioned media of bacteria isolated from reptilian gut
Source: Future Sci OA. 2023 May 2;9(5):FSO861. doi: 10.2144/fsoa-2023-0030 (PMC10167718; doi:10.2144/fsoa-2023-0030)
Supplement: Supplementary file 3 [file fsoa-09-861-s3.csv]

	CM1	CM1	CM1	CM2	CM2	CM2
Structure rank 1	CM1	CM1	CM1	CM2	CM2	CM2
2-amino-3-methylpentanal	41	98	97	9696	9926	9286
1-naphthylamine	2757	2500	2802	682	2635	3465
8-Azaguanine	2842	3102	2764	378	368	346
(E)-3-Hydroxy-2-(4-oxazolylmethylene)-butanal;Melanoxazal	3083	3175	3189	223	224	303
Mitralactonal;(-)-Mitralactonal	8292	8729	8386	241	361	263
1-ethyl-5-methyl-3,7-diazabicyclo[3.3.1]nonan-9-ol	51	14	41	3016	3424	3061
2-Methoxy-1,4-naphthoquinone	259	82	167	14097	32749	27665
Arohynapene D	2900	2183	2765	3159	3269	3702
(1E)-2,3,4,5,6-pentahydroxyhexanal oxime	407	399	312	5868	5950	5166
Asenjonamide B	44	20	9	14163	14916	13000
N-(2-methylpropyl)oct-2-enamide	1613	1976	1816	4396	4784	5057
(7E)-7-(hexa-2,4-diyn-1-ylidene)-1,6-dioxaspiro[4.4]nona-2,8-diene	849	859	890	4852	5199	4058
N-[(3S)-2-ketotetrahydrofuran-3-yl]hexanamide	32158	34094	33991	1545	1667	1439
Dodecanamide;Lauroyl amide	75	123	89	5887	5042	5592
2-(4-methylquinazolin-2-yl)guanidine	1218	1341	1285	2619	3300	3271
Dehydrochamecynenol;(-)-Dehydrochamecynenol;[4aS-(4aalpha,7alpha,8aalpha)]-7-Ethynyl-4a,5,6,7,8,8a-hexahydro-4a-methyl-1-naphthalenemethanol	1857	1929	2322	4683	4912	5338
Donaxaridine	145	49	111	5546	5047	4596
N-(3-methylbutyl)quinazolin-4-amine	740	703	613	8633	8087	7405
9-(methylsulfinyl)nonanoic acid	36	100	143	37450	41088	40151
phenazine-1-carboxamide	25382	31099	30576	452	463	421
3-[(4-aminoquinazolin-2-yl)sulfanyl]propanenitrile	1536	1673	1477	198	97	56
5-(2-phenylhydrazin-1-ylidene)-1,3-diazinane-2,4,6-trione	2217	2085	2533	161	191	273
3-hydroxy-2-({1-[3-methyl-2-(4-methylbenzenesulfonamido)butanoyl]piperidin-4-yl}formamido)butanoic acid	0	1	20	7954	8590	8573
Arenarine B	140	153	56	2456	2816	2846
N-({5-ethenyl-1-azabicyclo[2.2.2]octan-2-yl}methyl)methanesulfonamide	81	28	67	6077	7612	7431
Tsukushinamine A	62	55	40	15295	14414	12982
Hydroxylindestrenolide;4aalpha,5,6,8a,9,9a-Hexahydro-9alphabeta-hydroxy-3,8alphabeta-dimethyl-5-methylenenaphtho[2,3-b]furan-2(4H)-one	3026	3602	3548	17267	15313	14851
(5aR,9aR)-6-propyl-5a,7,8,9,9a,10-hexahydro-5H-pyrido[2,3-g]quinazolin-2-amine	6	26	49	22323	25261	22074
2-[(carbamothioylamino)imino]-N-(4-methylphenyl)propanamide	3428	3583	3558	618	274	374
2-[4'-(Methylamino)phenyl]quinazolin-4(3H)-one	2560	2120	2422	2689	2644	2567
2-(4-hydroxybenzyl)quinazolin-4(3H)-one	1162	1572	1742	1875	2446	1932
N-Methylcrinasiadine	137	160	181	79850	87585	86162
diethyl {[2-(trimethylamino)ethyl]sulfanyl}phosphonate	4009	3847	4152	124	83	66
7-(2-oxopropoxy)-1H,2H,3H,9H-pyrrolo[2,1-b]quinazolin-9-one	233	180	165	4370	4135	4548
N-(1,2-dihydroacenaphthylen-5-yl)furan-2-carboxamide	157	151	88	4880	4546	5218
4-methyl-N-[(5-methylfuran-2-yl)methyl]benzene-1-sulfonamide	635	638	554	3494	3837	3487
Nannozinone B	2546	2510	2486	3611	2873	3307
2-[(3-carboxylatopropanamido)methyl]-5-ethenyl-1-azabicyclo[2.2.2]octan-1-ium	2578	2028	1910	8340	9218	8617
3-(4-hydroxy-3-methoxyphenyl)-3-(3-hydroxy-6-methyl-4-oxo-4H-pyran-2-yl)-N-{3-oxo-3-[2-(pyridin-3-yl)piperidin-1-yl]propyl}propanamide	5803	5166	5556	71	83	81
N-(1-hydroxy-3-methylpentan-2-yl)-3-(3-methoxy-1,2-oxazol-5-yl)propanamide	55	84	73	79509	87972	78741
Anacyclin	107666	110804	93634	6259	5484	6053
Alternariol monomethyl ether;3,4'-Dihydroxy-5-methoxy-6'-methyldibenzo[a]pyrone	69562	74215	78022	54	88	100
(+)-Thienamycin;Thienamycin	2664	2665	2303	1806	1498	1256
N-({5-ethenyl-1-azabicyclo[2.2.2]octan-2-yl}methyl)propane-1-sulfonamide	2121	1640	1899	9544	8978	9964
N-(6-methoxypyridin-3-yl)-3-[(pyrimidin-2-yl)amino]propanamide	1088	1051	1162	8327	10652	10271
N-[2-(1H-imidazol-4-yl)ethyl]-4-methyl-2-(1H-pyrrol-1-yl)pentanamide	13482	10438	11823	123	173	138
12-amino-5-[7-hydroxy-7-(4-hydroxyphenyl)-3-sulfonatohept-5-en-1-yl]-9-oxa-11,13-diazatricyclo[13.3.1.0?,?]nonadeca-1(18),3,5,7,11,15(19),16-heptaen-11-ium	46470	48389	43424	195	128	146
1-benzoyl-2-hydroxy-7-thia-1-azaspiro[4.4]nonan-9-one	11857	12886	13127	57	59	11
Norcinnamolaurine;(+)-Norcinnamolaurine	114	194	95	70496	67315	73212
2-(8-Oxononyl)quinolin-4(1H)-one;2-(Nonan-8-one)-(1H)-4-quinolone	3350	3326	2887	200	518	147
N-[1-hydroxy-4-(methylsulfanyl)butan-2-yl]-3-(3-methoxy-1,2-oxazol-5-yl)propanamide	86	74	45	5892	6702	6993
4-(morpholin-4-yl)-2-phenylquinazoline	105	155	88	3965	5421	5283
Endophenazine A	86	42	142	83461	82758	66189
N-Formylanonaine	245	158	189	26976	26818	25231
3-[(9H-purin-6-yl)amino]-N-[(pyridin-3-yl)methyl]propanamide	91	94	75	14066	15671	15323
N-(2-oxooxolan-3-yl)tridecanamide	451	446	430	9198	9869	9853
1-methyl-5,5-bis(3-methylbutyl)-6-sulfanylidene-1,3-diazinane-2,4-dione	2098	1954	2075	235	251	228
Solanapyrone A	3043	1826	1988	2551	3027	2723
3-({3-amino-8-thia-4,6-diazatricyclo[7.4.0.0?,?]trideca-1(9),2,4,6-tetraen-5-yl}sulfanyl)propanamide	4646	5416	4525	9282	10175	9529
N-(2-methylpropyl)hexadecanamide	137	3710	6061	210	207	151
Nagilactone F	8	43	74	1628	1436	1714
2-(4-{2-[1-(acetyloxy)-9a,11a-dimethyl-7-oxo-1H,2H,3H,3aH,3bH,4H,5H,7H,8H,9H,9aH,9bH,10H,11H,11aH-cyclopenta[a]phenanthren-1-yl]-2-oxoethoxy}-4-oxobutanamido)-3-phenylpropanoic acid	8669	7333	7990	84	59	26
N-methyl-N-[(octahydro-1H-quinolizin-1-yl)methyl]-4-(1H-1,2,3,4-tetrazol-1-yl)butanamide	9019	7651	7670	8657	6875	9102
Endophenazine B	160	184	137	52717	54374	51010
Hynapene A	27594	28406	24743	2980	2968	2833
N-[4-hydroxy-1,4-dimethyl-2-(thiophen-2-yl)piperidin-3-yl]-3,3-dimethylbutanamide	2998	2562	2304	7847	9099	8091
Nauclealine A	46	85	22	9522	9642	5332
N-[(3-hydroxy-4-{[(4-methoxyphenyl)methyl]amino}oxolan-2-yl)methyl]methanesulfonamide	121	160	84	2024	1896	2513
dibutyl [2-(methoxymethoxy)phenyl]phosphonate	3626	3196	3886	25604	38381	35248
N-({5-[(4-methylpiperazin-1-yl)methyl]-1-azabicyclo[2.2.2]octan-2-yl}methyl)methanesulfonamide	2134	3062	3582	7995	8917	7603
methyl 1-acetyl-4-(thiophene-2-sulfonamido)pyrrolidine-2-carboxylate	2892	2157	2793	6138	7176	7060
9-Hydroxylinaloyl glucoside;Cnidioside C	850	795	525	1899	2300	1721
2-[2-(6,7-dimethoxy-4-oxo-3,4-dihydroquinazolin-3-yl)acetamido]propanoic acid	77	59	90	3862	3123	2568
Naucleamide D	218	71	98	58843	60084	58499
Naucleofficine D;(-)-Naucleofficine D	53	81	0	9084	9647	13043
3-(2-amino-1,3-thiazol-4-yl)-3-methyl-8-(propoxymethyl)-2,7-dioxaspiro[4.4]nonane-1,6-dione	37	32	44	5798	5584	6558
Naucleamide A;(-)-Naucleamide A	217	31	84	4654	3853	4182
5-{2,4-dioxo-1H,2H,3H,4H,5H-chromeno[2,3-d]pyrimidin-5-yl}-1,3-diazinane-2,4,6-trione	25655	25668	32193	43	35	124
3-(4-oxo-3,4-dihydroquinazolin-2-yl)-1H,2H,4H,5H-pyrrolo[1,2-a]quinazoline-2,5-dione	9	84	88	5307	4761	4167
4-methyl-N-(3-phenyl-4-sulfanylidene-1,3-thiazetidin-2-ylidene)benzene-1-sulfonamide	17236	22617	33851	118	96	118
N-({3,4-dihydroxy-5-[2-(4-methylpiperidin-1-yl)-2-oxoethyl]oxolan-2-yl}methyl)methanesulfonamide	21	67	59	3656	3311	3424
N-{11-acetyl-6-oxo-7,11-diazatricyclo[7.3.1.0?,?]trideca-2,4-dien-5-yl}propane-1-sulfonamide	358	474	337	11231	12206	10474
N-[3-(1,1-dioxo-1??,2-thiazinan-2-yl)phenyl]-2-({10-acetamido-3,4,5-trimethoxy-13-oxotricyclo[9.5.0.0?,?]hexadeca-1(16),2(7),3,5,11,14-hexaen-14-yl}amino)-3-methylpentanamide	5596	5732	4130	105	85	108
sennecicannabine	82	72	24	2436	2305	3026
2-{[6-(2-cyanobenzenesulfonamido)-hexahydrofuro[3,2-b]furan-3-yl]oxy}acetamide	3398	3804	2767	2789	2701	2574
Semiplenamide F;(-)-Semiplenamide F;	9551	12813	12011	8195	9648	9179
N-[(3,4-dihydroxy-5-{[3-(pyridin-4-yl)-1,2,4-oxadiazol-5-yl]methyl}oxolan-2-yl)methyl]methanesulfonamide	42422	41638	40353	36062	36318	21485
N-(3-methoxypropyl)-N-[(octahydro-1H-quinolizin-1-yl)methyl]-4-(1H-1,2,3,4-tetrazol-1-yl)butanamide	3287	4145	4105	3381	2689	3662
tanacetolide B	9825	9506	9419	7987	10550	9894
N-cyclopropyl-2-(1-hydroxy-7-methanesulfonamido-4a,8-dimethyl-decahydronaphthalen-2-yl)propanamide	433	427	352	2465	1776	2051
N-(2-oxo-2H-chromen-6-yl)-5-{2-oxo-hexahydro-1H-thieno[3,4-d]imidazol-4-yl}pentanamide	215	244	158	12488	8589	11746
2-(2-{[(tert-butoxy)carbonyl]amino}-4-methylpentanamido)-5-carbamimidamidopentanoic acid	3659	3056	3630	3842	3108	3774
6-amino-2-[2-(2-amino-3-methylpentanamido)-4-carboxybutanamido]hexanoic acid	1353	1767	2371	7656	8169	8187
Alternarizine A	120	99	125	6445	6121	7302
2-[4,8a-dimethyl-6-(prop-1-en-2-yl)-1,5,6,7,8,8a-hexahydronaphthalen-2-yl]-7a-methyl-octahydrospiro[cyclopenta[b]pyridine-6,1'-cyclopentane]	2944	2804	2707	3623	2769	2962
N-[1-hydroxy-4-(methylsulfanyl)butan-2-yl]-2-(1-oxo-2,3-dihydro-1H-isoindol-2-yl)-3-phenylpropanamide	32	74	62	16556	23148	19450
2-(1-hydroxy-7-methanesulfonamido-4a,8-dimethyl-decahydronaphthalen-2-yl)-N-(2-methoxyethyl)propanamide	109	34	92	8053	10390	10785
2-acetoxy-4-pentadecylbenzoic acid M+Na	9734	24976	31839	20482	22915	21273
N-(pyridin-4-yl)-4-{4,7,11-trihydroxy-9a,11a-dimethyl-hexadecahydro-1H-cyclopenta[a]phenanthren-1-yl}pentanamide	2306	2125	2443	548	532	593
3-(6-hydroxy-2H-1,3-benzodioxol-5-yl)-3-(4-methoxyphenyl)-N-[(1-methyl-1H-imidazol-2-yl)(phenyl)methyl]propanamide	42	43	36	4714	4710	5493
N-(1,5-dimethyl-3-oxo-2-phenyl-2,3-dihydro-1H-pyrazol-4-yl)-3-{2,3,5-trimethyl-7-oxo-7H-furo[3,2-g]chromen-6-yl}propanamide	16	67	29	6973	9450	7772
3''-deamino-3''-hydroxykanamycin B(4+)	1775	1699	2113	5127	5389	2775
4-{4,7-dihydroxy-9a,11a-dimethyl-hexadecahydro-1H-cyclopenta[a]phenanthren-1-yl}-N-(4-methyl-1,3-thiazol-2-yl)pentanamide	9345	9198	10422	7993	7696	8673
N-(6-{1-[(2-cyanoethyl)(methyl)carbamoyl]ethyl}-5-hydroxy-4,8a-dimethyl-4H,4aH,5H,6H,7H,8H,8aH,9H-naphtho[2,3-d][1,3]thiazol-2-yl)pyrazine-2-carboxamide	3221	2279	2952	6570	7600	7756
1-{1-[2-(2,4-dinitrophenyl)hydrazin-1-ylidene]ethyl}-9a,11a-dimethyl-1H,2H,3H,3aH,3bH,4H,6H,7H,8H,9H,9aH,9bH,10H,11H,11aH-cyclopenta[a]phenanthren-7-ol	2363	2588	2670	2330	2596	2072
1-benzoyl-9a,11a-dimethyl-2-phenyl-1H,2H,3H,3aH,3bH,4H,6H,7H,8H,9H,9aH,9bH,10H,11H,11aH-cyclopenta[a]phenanthren-7-yl acetate	1651	1199	1355	992	1085	1270
3-hydroxy-2-({1-[4-methyl-2-(4-methylbenzenesulfonamido)pentanoyl]piperidin-4-yl}formamido)butanoic acid	8	38	49	7660	8011	8396
N-{5-hydroxy-4,8a-dimethyl-6-[1-(4-methylpiperazin-1-yl)-1-oxopropan-2-yl]-4H,4aH,5H,6H,7H,8H,8aH,9H-naphtho[2,3-d][1,3]thiazol-2-yl}-3,3-dimethylbutanamide	1238	951	1150	2761	4413	4665
3-(2H-1,3-benzodioxol-5-yl)-N-(1-oxo-1-{6-oxo-7,11-diazatricyclo[7.3.1.0?,?]trideca-2,4-dien-11-yl}-3-phenylpropan-2-yl)prop-2-enamide	58	48	30	9821	7080	10364
N-(3E-hexadecenoyl)-deoxysphing-4-enine-1-sulfonate	8146	8413	8302	5140	5312	5128
